# Supplementary material for: The Frozen Elephant Trunk Procedure—8 Years of Experience from Poland
Source: J Clin Med. 2024 Oct 31;13(21):6544. doi: 10.3390/jcm13216544 (PMC11547153; doi:10.3390/jcm13216544)
Supplement: Supplementary file 1 [file jcm-13-06544-s001.zip]

Archive with 1 entries (1 files):
- jcm-3274010-supplementary.pdf
